# Supplementary material for: Novel digital signatures of tissue phenotypes for predicting distant metastasis in colorectal cancer
Source: Sci Rep. 2018 Sep 12;8:13692. doi: 10.1038/s41598-018-31799-3 (PMC6135776; doi:10.1038/s41598-018-31799-3)
Supplement: Supplementary file 3 — Dataset 1 [file 41598_2018_31799_MOESM3_ESM.zip]

Archive with 7 entries (6 files):
- Data.RData
- __MACOSX/
- __MACOSX/._Data.RData
- multiple.imputation.RData
- __MACOSX/._multiple.imputation.RData
- Supplementary_Materials_R_code_2018_06_10.Rmd
- __MACOSX/._Supplementary_Materials_R_code_2018_06_10.Rmd
