# Supplementary material for: Novel digital signatures of tissue phenotypes for predicting distant metastasis in colorectal cancer
Source: Sci Rep. 2018 Sep 12;8:13692. doi: 10.1038/s41598-018-31799-3 (PMC6135776; doi:10.1038/s41598-018-31799-3)
Supplement: Supplementary file 3 — Dataset 1 [file 41598_2018_31799_MOESM3_ESM.zip › Supplementary_Materials_R_code_2018_06_10.Rmd]

---
title: "Novel digital signatures of tissue phenotypes for predicting distant metastasis in colorectal cancer: R code for statistical analyses"
author: "Korsuk Sirinukunwattana, David Snead, David Epstein, Zia Aftab, Imaad Mujeeb, Yee Wah Tsang, Ian Cree, and Nasir Rajpoot"
date: ''
output:
  pdf_document:
    toc: yes
  html_document:
    theme: united
    toc: yes
---

```{r setup, include=FALSE}
knitr::opts_chunk$set(echo = TRUE, tidy=TRUE, tidy.opts=list(width.cutoff=60))
```

# Multiple Imputation
```{r multiple imputation, eval = FALSE, tidy = TRUE, include = TRUE}
# Load libraries
library(survival)
library(mice)
library(rms)

# Clear the working space
rm(list = ls())

# Load the data
load('data.RData')

# Perform multiple imputation for missing data.
# The missing features are(1) differentation (2) histological type.

# Initialisation
ini <- mice(data, m=5, maxit=0, seed = 7887)
pred <- ini$predictorMatrix 

# Do not use metastasis status, survival time, or features calculated from images for imputation
pred[,'met.status'] <- 0
pred[,'time'] <- 0
pred[,'event'] <- 0
pred[,7:dim(data)[2]] <- 0

# Also no imputation on time and event for Qatari cases
pred['time',] <- 0
pred['event',] <- 0

# Generate 100 datasets of imputed dataset
imp <- mice(data, m = 100, maxit = 20, pred = pred, pri = TRUE, seed = 7887)

# Save
save(imp, file = 'multiple.imputation.RData')

```

# Association Between Phenotypic and Clinical Features
```{r association, eval = FALSE, tidy = TRUE, include = TRUE}
# Load libraries
library(survival)
library(mice)
library(rms)

# Clear the working space
rm(list = ls())

# Set a seed for a random number generator for reproducibility
load('multiple.imputation.RData')

# Phenotypic features
feat.x = c('CF.smooth.muscle.ratio','CF.inflammation.ratio','CF.tumor.stroma.interface.ratio',
           'CF.tumor.ratio','CF.stroma.ratio','CF.necrosis.ratio')

# Clinical features
feat.y = c('differentiation','histological.type','T.stage') 

# Calculate p-value and r-squared of Mann–Whitney test
pval.matrix <- array(0,dim=c(3,length(feat.x),100))
r.squared.matrix <- array(0,dim = c(3,length(feat.x),100))

for (i.impute  in c(1:100)){
  all.features <- complete(imp,i.impute)
  
  # Remove the time and event variables of Qatari cases
  all.features$time[c(79:length(all.features$time))] <- NA
  all.features$event[c(79:length(all.features$time))] <- NA
  
  # Remove cases with met at diagnosis
  all.features <- all.features[all.features$time != 0 | is.na(all.features$time), ]
  
  for (i.x in c(1:length(feat.x))){
    for (i.y in c(1:length(feat.y))){
      x <- as.numeric(unlist(all.features[feat.x[i.x]]))
      y <- as.numeric(unlist(all.features[feat.y[i.y]]))
      
      pval.matrix[i.y, i.x, i.impute] <- wilcox.test(x~factor(y))$p.value  
      n <- length(y)
      p.value <- wilcox.test(x~factor(y))$p.value
      r.squared.matrix[i.y,i.x,i.impute] <- qnorm(p.value/2)^2/n
    }
  }
}

# Calculate the median across imputation datasets
pval <- t(apply(pval.matrix, c(1,2), median))
r.squared <- t(apply(r.squared.matrix, c(1,2), median))

# Output p-value table
colnames(pval) <- feat.y
rownames(pval) <- feat.x

# Output r-squared table
colnames(r.squared) <- feat.y
rownames(r.squared) <- feat.x

# Display results
round(pval,3)
round(r.squared,3)
```

# Univariate Logistic Regression Analysis
```{r univaraite logistic regression analysis, eval=FALSE, tidy=TRUE, include=TRUE}
# Load libraries
library(survival)
library(mice)
library(rms)

# Clear the working space
rm(list = ls())

# Define a function to merge results from different multiple imputation datasets
merge.result <- function(onefeat){
  call <- match.call()
  using.Design <- FALSE
  stats.ok2average <- c("linear.predictors", "fitted.values", 
                        "stats", "means", "icoef", "scale", "center", "y.imputed")
  n.impute <- length(onefeat)
  for (i in 1:n.impute) {
    f <- onefeat[[i]]
    
    cof <- f$coef
    v <- do.call("vcov", c(list(object = f, intercepts = "all"), NULL))
    if (i == 1) {
      assign <- f$assign
      ns <- num.intercepts(f)
      ik <- coef.intercepts <- NULL
      if (ns > 0) {
        ik <- attr(v, "intercepts")
        if (length(ik)) {
          if (ik == "all") 
            ik <- 1:ns
          else if (ik == "none") 
            ik <- 0
          lenik <- length(ik)
          if (length(ik) == 1 && ik == 0) 
            lenik <- 0
          if (lenik != ns) {
            for (j in 1:length(assign)) 
              assign[[j]] <- assign[[j]] - (ns - lenik)
            coef.intercepts <- ik
          }
        }
      }
    }
    if (length(ik)) 
      cof <- c(cof[ik], cof[-(1:ns)])
    nvar0 <- length(cof)
    nvar <- nrow(v)
    if (nvar > nvar0) {
      cof <- c(cof, log(f$scale))
      names(cof) <- c(names(f$coef), if ((nvar - nvar0) == 1) "Log(scale)" else names(f$scale))
    }
    if (i == 1) {
      vavg <- 0 * v
      p <- length(cof)
      bar <- rep(0, p)
      vname <- names(cof)
      cov <- matrix(0, nrow = p, ncol = p, dimnames = list(vname, vname))
      astats <- NULL
      fitcomp <- names(f)[names(f) %in% stats.ok2average]
      if (length(fitcomp)) 
        for (ncomp in fitcomp) astats[[ncomp]] <- f[[ncomp]]
      if (inherits(f, "Design") | inherits(f, "rms")) {
        using.Design <- TRUE
        da <- f$Design
      }
    }
    vavg <- vavg + v
    bar <- bar + cof
    cof <- as.matrix(cof)
    cov <- cov + cof %*% t(cof)
    if (i > 1 && length(fitcomp)) 
      for (ncomp in fitcomp) astats[[ncomp]] <- astats[[ncomp]] + f[[ncomp]]  
  }
  
  vavg <- vavg/n.impute
  bar <- bar/n.impute
  bar <- as.matrix(bar)
  cov <- (cov - n.impute * bar %*% t(bar))/(n.impute - 1)
  U <- diag(vavg)
  B <- diag(cov)
  cov <- vavg + (n.impute + 1)/n.impute * cov
  r <- diag(cov)/diag(vavg)
  names(r) <- vname
  tau <- (1 + 1/n.impute) * B/U
  missingInfo <- tau/(1 + tau)
  dfmi <- (n.impute - 1) * ((1 + 1/tau)^2)
  if (length(fitcomp)) 
    for (ncomp in fitcomp) f[[ncomp]] <- astats[[ncomp]]/n.impute
  if (TRUE) {
    cat("\nVariance Inflation Factors Due to Imputation:\n\n")
    print(round(r, 2))
    cat("\nRate of Missing Information:\n\n")
    print(round(missingInfo, 2))
    cat("\nd.f. for t-distribution for Tests of Single Coefficients:\n\n")
    print(round(dfmi, 2))
    if (length(fitcomp)) {
      cat("\nThe following fit components were averaged over the", 
          n.impute, "model fits:\n\n")
      cat(" ", fitcomp, "\n\n")
    }
  }
  f$coefficients <- drop(bar)
  if (length(coef.intercepts)) 
    attr(f$coefficients, "intercepts") <- coef.intercepts
  attr(cov, "intercepts") <- ik
  f$var <- cov
  f$variance.inflation.impute <- r
  f$missingInfo <- missingInfo
  f$dfmi <- dfmi
  f$formula <- formula
  f$assign <- assign
  f$call <- call
  if (using.Design) 
    options(Design.attr = NULL)
  class(f) <- c("fit.mult.impute", class(f))
  f
}

# Load the multiple imputation data
load('multiple.imputation.RData')

# Set a seed for a random number generator for reproducibility
set.seed(7887)

# Features.
# Use restricted cubic spline (rcs) to estimate interpolate shapes of continuous variables.
feat <- c('differentiation','histological.type','T.stage','cohort',
          'rcs(CF.smooth.muscle.ratio,3)',
          'rcs(CF.inflammation.ratio,3)',
          'rcs(CF.tumor.stroma.interface.ratio,3)',
          'rcs(CF.tumor.ratio,3)',
          'rcs(CF.stroma.ratio,3)',
          'rcs(CF.necrosis.ratio,3)',
          'rcs(AP.smooth.muscle.ratio,3)',
          'rcs(AP.inflammation.ratio,3)',
          'rcs(Morisita.index,3)',
          'rcs(stroma.tumor.ratio,3)',
          'rcs(necrosis.tumor.ratio,3)') 

# Perform univariate logistic regression
OR.factor <- vector('list',length(feat))  # odds ratio factor
lower.95CI <- vector('list',length(feat))   # 95% lower bound of odds ratio factor
upper.95CI <- vector('list',length(feat))   # 95% upper bound of odds ratio factor

low <- vector('list',length(feat))  # 1st quartile
high <- vector('list',length(feat))  # 3rd quartile

pval <- vector('list',length(feat)) # likelihood ratio p-value
c = vector('list',length(feat))  # concordance (AUC)

for (ifeat in c(1:length(feat))){  
  onefeat <- vector('list',100)
  
  for (i.impute in c(1:100)){  
    # Load a single instance of the multiple imputation datasets
    all.features <- complete(imp, i.impute)
    
    # Add cohort indicator
    all.features$cohort <- c(rep(0, 78), rep(1,30))
    
    # Remove the time and event variables of Qatari cases
    all.features$time[c(79:length(all.features$time))] <- NA
    all.features$event[c(79:length(all.features$time))] <- NA
    
    # Remove cases with met at diagnosis
    all.features <- all.features[all.features$time != 0 | is.na(all.features$time), ]
    
    all.features$met.status <- factor(all.features$met.status)
    all.features$histological.type <- factor(all.features$histological.type)
    all.features$differentiation <- factor(all.features$differentiation)
    all.features$T.stage <- factor(all.features$T.stage)
    all.features$cohort <- factor(all.features$cohort)
    
    dd <- datadist(all.features)
    options(datadist= 'dd',contrasts=c("contr.treatment", "contr.treatment"))
    
    formu <- paste('met.status~',paste(feat[ifeat],collapse = "+"))  # formula
    onefeat[[i.impute]] <- lrm(as.formula(formu), x=TRUE, y=TRUE, data = all.features)  # fit logistic regression model
    print(i.impute)
  }  # Loop throught different imputations
  
  model <-  merge.result(onefeat) # Merge model
  my.valid <- validate(model, method="boot", B=200)   # validate the model on 1000 bootstraping. if showing error, reduce the number of bootstrap to 200
  c[[ifeat]] <- (1 + my.valid[1,5])/2
  
  if (feat[ifeat] == 'differentiation'){
    OR.factor[[ifeat]] <- summary(model, differentiation = 'MD')[seq(2,dim(summary(model))[1],2),4]
    lower.95CI[[ifeat]] <- summary(model, differentiation = 'MD')[seq(2,dim(summary(model))[1],2),6]
    upper.95CI[[ifeat]] <- summary(model, differentiation = 'MD')[seq(2,dim(summary(model))[1],2),7]
    
    low[[ifeat]] <- summary(model, differentiation = 'MD')[seq(2,dim(summary(model))[1],2),1]
    high[[ifeat]] <- summary(model, differentiation = 'MD')[seq(2,dim(summary(model))[1],2),2]  
  } else{
    OR.factor[[ifeat]] <- summary(model)[seq(2,dim(summary(model))[1],2),4]
    lower.95CI[[ifeat]] <- summary(model)[seq(2,dim(summary(model))[1],2),6]
    upper.95CI[[ifeat]] <- summary(model)[seq(2,dim(summary(model))[1],2),7]
    
    low[[ifeat]] <- summary(model)[seq(2,dim(summary(model))[1],2),1]
    high[[ifeat]] <- summary(model)[seq(2,dim(summary(model))[1],2),2] 
  }
  
  pval[[ifeat]] <- model$stats['P']
}  # Loop through features


# Output table
output.table <- round(data.frame(unlist(low),unlist(high),unlist(OR.factor),unlist(lower.95CI),unlist(upper.95CI),unlist(pval),unlist(c)),3)
colnames(output.table) <- c('Q1','Q3','OR.factor','lower.95CI','upper.95CI','p.val','AUC')
rownames(output.table) <- c('differentiation','histological.type','T.stage','cohort',
          'CF.smooth.muscle.ratio',
          'CF.inflammation.ratio',
          'CF.tumor.stroma.interface.ratio',
          'CF.tumor.ratio',
          'CF.stroma.ratio',
          'CF.necrosis.ratio',
          'AP.smooth.muscle.ratio',
          'AP.inflammation.ratio',
          'Morisita.index',
          'stroma.tumor.ratio',
          'necrosis.tumor.ratio') 

# Display results
round(output.table,3)
```

# Multivariate Logistic Regression Analysis
```{r multivariate logistic regression analysis, eval = FALSE, tidy = TRUE, include = TRUE}
# Load libraries
library(survival)
library(mice)
library(rms)

# Clear working space
rm(list = ls())

# Define a function to merge results from multiple imputation dataset
merge.result <- function(onefeat){
  call <- match.call()
  using.Design <- FALSE
  stats.ok2average <- c("linear.predictors", "fitted.values", 
                        "stats", "means", "icoef", "scale", "center", "y.imputed")
  n.impute <- length(onefeat)
  for (i in 1:n.impute) {
    f <- onefeat[[i]]
    
    cof <- f$coef
    v <- do.call("vcov", c(list(object = f, intercepts = "all"), NULL))
    if (i == 1) {
      assign <- f$assign
      ns <- num.intercepts(f)
      ik <- coef.intercepts <- NULL
      if (ns > 0) {
        ik <- attr(v, "intercepts")
        if (length(ik)) {
          if (ik == "all") 
            ik <- 1:ns
          else if (ik == "none") 
            ik <- 0
          lenik <- length(ik)
          if (length(ik) == 1 && ik == 0) 
            lenik <- 0
          if (lenik != ns) {
            for (j in 1:length(assign)) 
              assign[[j]] <- assign[[j]] - (ns - lenik)
            coef.intercepts <- ik
          }
        }
      }
    }
    if (length(ik)) 
      cof <- c(cof[ik], cof[-(1:ns)])
    nvar0 <- length(cof)
    nvar <- nrow(v)
    if (nvar > nvar0) {
      cof <- c(cof, log(f$scale))
      names(cof) <- c(names(f$coef), if ((nvar - nvar0) == 1) "Log(scale)" else names(f$scale))
    }
    if (i == 1) {
      vavg <- 0 * v
      p <- length(cof)
      bar <- rep(0, p)
      vname <- names(cof)
      cov <- matrix(0, nrow = p, ncol = p, dimnames = list(vname, vname))
      astats <- NULL
      fitcomp <- names(f)[names(f) %in% stats.ok2average]
      if (length(fitcomp)) 
        for (ncomp in fitcomp) astats[[ncomp]] <- f[[ncomp]]
      if (inherits(f, "Design") | inherits(f, "rms")) {
        using.Design <- TRUE
        da <- f$Design
      }
    }
    vavg <- vavg + v
    bar <- bar + cof
    cof <- as.matrix(cof)
    cov <- cov + cof %*% t(cof)
    if (i > 1 && length(fitcomp)) 
      for (ncomp in fitcomp) astats[[ncomp]] <- astats[[ncomp]] + f[[ncomp]]  
  }
  
  vavg <- vavg/n.impute
  bar <- bar/n.impute
  bar <- as.matrix(bar)
  cov <- (cov - n.impute * bar %*% t(bar))/(n.impute - 1)
  U <- diag(vavg)
  B <- diag(cov)
  cov <- vavg + (n.impute + 1)/n.impute * cov
  r <- diag(cov)/diag(vavg)
  names(r) <- vname
  tau <- (1 + 1/n.impute) * B/U
  missingInfo <- tau/(1 + tau)
  dfmi <- (n.impute - 1) * ((1 + 1/tau)^2)
  if (length(fitcomp)) 
    for (ncomp in fitcomp) f[[ncomp]] <- astats[[ncomp]]/n.impute
  if (TRUE) {
    cat("\nVariance Inflation Factors Due to Imputation:\n\n")
    print(round(r, 2))
    cat("\nRate of Missing Information:\n\n")
    print(round(missingInfo, 2))
    cat("\nd.f. for t-distribution for Tests of Single Coefficients:\n\n")
    print(round(dfmi, 2))
    if (length(fitcomp)) {
      cat("\nThe following fit components were averaged over the", 
          n.impute, "model fits:\n\n")
      cat(" ", fitcomp, "\n\n")
    }
  }
  f$coefficients <- drop(bar)
  if (length(coef.intercepts)) 
    attr(f$coefficients, "intercepts") <- coef.intercepts
  attr(cov, "intercepts") <- ik
  f$var <- cov
  f$variance.inflation.impute <- r
  f$missingInfo <- missingInfo
  f$dfmi <- dfmi
  f$formula <- formula
  f$assign <- assign
  f$call <- call
  if (using.Design) 
    options(Design.attr = NULL)
  class(f) <- c("fit.mult.impute", class(f))
  f
}

# Load the multiple imputation data
load('multiple.imputation.RData')

# Set a seed for a random number generator for reproducibility
set.seed(7887)

# Select features. Use restricted cubic spline (rcs) to estimate interpolate shapes of continuous variables.

# Automatically calculated features
feat <- c('rcs(CF.smooth.muscle.ratio,3)',
          'rcs(CF.inflammation.ratio,3)',
          'rcs(CF.tumor.stroma.interface.ratio,3)',
          'rcs(CF.tumor.ratio,3)',
          'rcs(CF.stroma.ratio,3)',
          'rcs(CF.necrosis.ratio,3)',
          'rcs(CF.smooth.muscle.ratio,3) + rcs(CF.inflammation.ratio,3)',
          'rcs(AP.smooth.muscle.ratio,3)',
          'rcs(AP.inflammation.ratio,3)',
          'rcs(Morisita.index,3)',
          'rcs(stroma.tumor.ratio,3)',
          'rcs(necrosis.tumor.ratio,3)') 

# Clinical features
feat2 <- c('differentiation','histological.type','T.stage','cohort')

# Perform multivariate logistic regression
for (ifeat in c(1:length(feat))){
  onefeat <- vector('list',100)
  for (i.impute in c(1:100)){  
    # Load an instance of the multiple imputation datasets
    all.features <- complete(imp, i.impute)
    
    # Add cohort indicator
    all.features$cohort <- c(rep(0, 78), rep(1,30))
    
    # Remove time and event variables of Qatari cases
    all.features$time[c(79:length(all.features$time))] <- NA
    all.features$event[c(79:length(all.features$time))] <- NA
    
    # Remove cases with met at diagnosis
    all.features <- all.features[all.features$time != 0 | is.na(all.features$time), ]
    
    all.features$met.status <- factor(all.features$met.status)
    all.features$histological.type <- factor(all.features$histological.type)
    all.features$differentiation <- factor(all.features$differentiation)
    all.features$T.stage <- factor(all.features$T.stage)
    all.features$cohort <- factor(all.features$cohort)
    
    dd <- datadist(all.features)
    options(datadist= 'dd',contrasts=c("contr.treatment", "contr.treatment"))
    
    # Formula
    formu <- paste('met.status~',paste(c(feat[ifeat],feat2),collapse = "+"))  
    
    # Fit a logistic regression model
    onefeat[[i.impute]] <- tryCatch(lrm(as.formula(formu), x=TRUE, y=TRUE, data = all.features), 
                                    error = function(e){NULL}, warning = function(w){NULL})  
    
    print(i.impute)
  }  # Loop throught different imputation dataset
  
  # Remove null model
  onefeat <- onefeat[!sapply(onefeat,is.null)]  
  
  # Merge model
  model.full <-  merge.result(onefeat) 
  
  # Validate
  my.valid <- validate(model.full, method="boot", B=1000)
  c <- (1 + my.valid[1,5])/2
  
  # OR factor
  OR.factor <- summary(model.full, differentiation = 'MD')[seq(2,dim(summary(model.full))[1],2),4]
  names(OR.factor) <- rownames(summary(model.full, differentiation = 'MD'))[seq(1,dim(summary(model.full))[1],2)]
  
  # Lower 95% CI
  lower.95CI <- summary(model.full, differentiation = 'MD')[seq(2,dim(summary(model.full))[1],2),6]
  names(lower.95CI) <- rownames(summary(model.full, differentiation = 'MD'))[seq(1,dim(summary(model.full))[1],2)]
  
  # Upper 95% CI
  upper.95CI <- summary(model.full, differentiation = 'MD')[seq(2,dim(summary(model.full))[1],2),7]
  names(upper.95CI) <- rownames(summary(model.full, differentiation = 'MD'))[seq(1,dim(summary(model.full))[1],2)]
  
  # Perform likelihood ratio test for each feature
  feat3 <- c(feat[ifeat],feat2)
  pos = regexpr('\\+', feat3[1])
  if (pos > 0){
    feat3 <- c(strsplit(feat3[1], "\\+")[[1]],feat3[-1])
  }
  # likelihood ratio p-value
  pval <- vector('list',length(feat3)) 
  for (jfeat in c(1:length(feat3))){
    
    onefeat <- vector('list',100)
    for (i.impute in c(1:100)){  
      # Load multiple imputation dataset
      all.features <- complete(imp, i.impute)
      
      # add cohort indicator
      all.features$cohort <- c(rep(0, 78), rep(1,30))
      
      # Remove time and event for Qatari cases
      all.features$time[c(79:length(all.features$time))] <- NA
      all.features$event[c(79:length(all.features$time))] <- NA
      
      # Remove cases with met at diagnosis
      all.features <- all.features[all.features$time != 0 | is.na(all.features$time), ]
      
      all.features$met.status <- factor(all.features$met.status)
      all.features$histological.type <- factor(all.features$histological.type)
      all.features$T.stage <- factor(all.features$T.stage)
      all.features$differentiation <- factor(all.features$differentiation)
      all.features$cohort <- factor(all.features$cohort)
      
      dd <- datadist(all.features)
      options(datadist= 'dd')
      options(contrasts=c("contr.treatment", "contr.treatment"))
      
      # Formula
      formu <- paste('met.status~',paste(feat3[-jfeat],collapse = "+"))  
      
      # Fit a logistic regression model
      onefeat[[i.impute]] <- tryCatch(lrm(as.formula(formu), x=TRUE, y=TRUE, data = all.features), 
                                      error = function(e){NULL}, warning = function(w){NULL}) 
      print(i.impute)
    } # fit model exclude jfeat
    onefeat <- onefeat[!sapply(onefeat,is.null)]  # remove null model
    model.reduce <-  merge.result(onefeat) # merge model
    
    # Calculate a log-likelihood ratio p-value
    pval[[jfeat]] <- 1-pchisq(model.reduce$deviance[2]-model.full$deviance[2], df = length(model.full$coefficients) - length(model.reduce$coefficients) )
  }
  pval <- unlist(pval)
  
  # Output table
  output.table <- round(data.frame(OR.factor,lower.95CI,upper.95CI,pval,c),3)
  
  # Display results
  output.table
}
```

# Univariate Cox Proportional Hazards Regression Analysis
```{r univariate survival analysis, eval = FALSE, tidy = TRUE, include = TRUE}
# Load libraries
library(survival)
library(mice)
library(rms)

# Clear the working space
rm(list = ls())

# Define a function to merge results from multiple imputation dataset
merge.result <- function(onefeat){
  call <- match.call()
  using.Design <- FALSE
  stats.ok2average <- c("linear.predictors", "fitted.values", 
                        "stats", "means", "icoef", "scale", "center", "y.imputed")
  n.impute <- length(onefeat)
  for (i in 1:n.impute) {
    f <- onefeat[[i]]
    
    cof <- f$coef
    v <- do.call("vcov", c(list(object = f, intercepts = "all"), NULL))
    if (i == 1) {
      assign <- f$assign
      ns <- num.intercepts(f)
      ik <- coef.intercepts <- NULL
      if (ns > 0) {
        ik <- attr(v, "intercepts")
        if (length(ik)) {
          if (ik == "all") 
            ik <- 1:ns
          else if (ik == "none") 
            ik <- 0
          lenik <- length(ik)
          if (length(ik) == 1 && ik == 0) 
            lenik <- 0
          if (lenik != ns) {
            for (j in 1:length(assign)) 
              assign[[j]] <- assign[[j]] - (ns - lenik)
            coef.intercepts <- ik
          }
        }
      }
    }
    if (length(ik)) 
      cof <- c(cof[ik], cof[-(1:ns)])
    nvar0 <- length(cof)
    nvar <- nrow(v)
    if (nvar > nvar0) {
      cof <- c(cof, log(f$scale))
      names(cof) <- c(names(f$coef), if ((nvar - nvar0) == 1) "Log(scale)" else names(f$scale))
    }
    if (i == 1) {
      vavg <- 0 * v
      p <- length(cof)
      bar <- rep(0, p)
      vname <- names(cof)
      cov <- matrix(0, nrow = p, ncol = p, dimnames = list(vname, vname))
      astats <- NULL
      fitcomp <- names(f)[names(f) %in% stats.ok2average]
      if (length(fitcomp)) 
        for (ncomp in fitcomp) astats[[ncomp]] <- f[[ncomp]]
      if (inherits(f, "Design") | inherits(f, "rms")) {
        using.Design <- TRUE
        da <- f$Design
      }
    }
    vavg <- vavg + v
    bar <- bar + cof
    cof <- as.matrix(cof)
    cov <- cov + cof %*% t(cof)
    if (i > 1 && length(fitcomp)) 
      for (ncomp in fitcomp) astats[[ncomp]] <- astats[[ncomp]] + f[[ncomp]]  
  }
  
  vavg <- vavg/n.impute
  bar <- bar/n.impute
  bar <- as.matrix(bar)
  cov <- (cov - n.impute * bar %*% t(bar))/(n.impute - 1)
  U <- diag(vavg)
  B <- diag(cov)
  cov <- vavg + (n.impute + 1)/n.impute * cov
  r <- diag(cov)/diag(vavg)
  names(r) <- vname
  tau <- (1 + 1/n.impute) * B/U
  missingInfo <- tau/(1 + tau)
  dfmi <- (n.impute - 1) * ((1 + 1/tau)^2)
  if (length(fitcomp)) 
    for (ncomp in fitcomp) f[[ncomp]] <- astats[[ncomp]]/n.impute
  if (TRUE) {
    cat("\nVariance Inflation Factors Due to Imputation:\n\n")
    print(round(r, 2))
    cat("\nRate of Missing Information:\n\n")
    print(round(missingInfo, 2))
    cat("\nd.f. for t-distribution for Tests of Single Coefficients:\n\n")
    print(round(dfmi, 2))
    if (length(fitcomp)) {
      cat("\nThe following fit components were averaged over the", 
          n.impute, "model fits:\n\n")
      cat(" ", fitcomp, "\n\n")
    }
  }
  f$coefficients <- drop(bar)
  if (length(coef.intercepts)) 
    attr(f$coefficients, "intercepts") <- coef.intercepts
  attr(cov, "intercepts") <- ik
  f$var <- cov
  f$variance.inflation.impute <- r
  f$missingInfo <- missingInfo
  f$dfmi <- dfmi
  f$formula <- formula
  f$assign <- assign
  f$call <- call
  if (using.Design) 
    options(Design.attr = NULL)
  class(f) <- c("fit.mult.impute", class(f))
  f
}

# Define a function to calculate a corrected log-rank p-value
corrected.pval <- function(feature,time,event){
  low <- quantile(feature,0.1)
  up <- quantile(feature,0.9)
  thresh <- seq(low,up,by=0.005)
  
  p.vector <- vector('numeric',length(thresh))
  for (j in c(1:length(thresh))){
    cut <- ifelse(feature > thresh[j],1,0)
    test <- survdiff(formula = Surv(time,event) ~ cut)
    p.val <- 1 - pchisq(test$chisq, length(test$n) - 1)
    p.vector[j] <- p.val
  }
  
  p.min <- min(p.vector)
  z <- qnorm(1 - p.min/2)
  p.corr <- dnorm(z)*(z - 1/z)*log(9^2) + 4*dnorm(z)/z
}

# Set a seed for a random number generator for reproducibility
set.seed(7887)

# Load the multiple imputation data
load('multiple.imputation.RData')

# Select features. Use restricted cubic spline (rcs) to estimate interpolate shapes of continuous variables.
feat <- c('differentiation','histological.type','T.stage',
          'rcs(CF.smooth.muscle.ratio,3)',
          'rcs(CF.inflammation.ratio,3)',
          'rcs(CF.tumor.stroma.interface.ratio,3)',
          'rcs(CF.tumor.ratio,3)',
          'rcs(CF.stroma.ratio,3)',
          'rcs(CF.necrosis.ratio,3)',
          'rcs(AP.smooth.muscle.ratio,3)',
          'rcs(AP.inflammation.ratio,3)',
          'rcs(Morisita.index,3)',
          'rcs(stroma.tumor.ratio,3)',
          'rcs(necrosis.tumor.ratio,3)') 

feat.name <- c('differentiation','histological.type','T.stage',
          'CF.smooth.muscle.ratio',
          'CF.inflammation.ratio',
          'CF.tumor.stroma.interface.ratio',
          'CF.tumor.ratio',
          'CF.stroma.ratio',
          'CF.necrosis.ratio',
          'AP.smooth.muscle.ratio',
          'AP.inflammation.ratio',
          'Morisita.index',
          'stroma.tumor.ratio',
          'necrosis.tumor.ratio')

# Predefine variables
HR.factor <- vector('list',length(feat))
lower.95CI <- vector('list',length(feat))
upper.95CI <- vector('list',length(feat))
pval <- vector('list',length(feat))
corrected.log.rank.pval <- vector('list',length(feat))

c <- vector('list',length(feat))

low <- vector('list',length(feat))
high <- vector('list',length(feat))

for (ifeat in c(1:length(feat))){
  onefeat <- vector('list',100)
  for (i.impute in c(1:100)){
    # Load an instance of the multiple imputation datasets
    all.features <- complete(imp,i.impute)
    
    # Remove the Qatari cases
    all.features <- all.features[c(1:78),]
    
    # Remove cases with met at diagnosis
    all.features <- all.features[all.features$time != 0 | is.na(all.features$time), ]
    
    all.features$histological.type <- factor(all.features$histological.type)
    all.features$T.stage <- factor(all.features$T.stage)
    all.features$differentiation <- factor(all.features$differentiation)
    all.features$met.status <- factor(all.features$met.status)
    
    # Survival data
    units(all.features$time) <- 'Year'  # set time unit
    
    # Set data distribution for cph
    dd <- datadist(all.features)
    options(datadist= 'dd',contrasts=c("contr.treatment", "contr.treatment"))
    
    # Fit a univariate cox proportional harzards regression
    formu <- paste('Surv(time,event)~',feat[ifeat],sep = '')
    onefeat[[i.impute]] <- tryCatch(cph(as.formula(formu), data = all.features, x=T, y=T,surv=T, time.inc = 0.1), 
                                    error = function(e){NULL}, warning = function(w){NULL}) # fit logistic regression
  }  # Loop through all multiple imputation dataset
  onefeat <- onefeat[!sapply(onefeat,is.null)]  # remove null model
  model <-  merge.result(onefeat) # merge model
  model$formula <- NULL
  
  if (feat[ifeat] == 'differentiation'){
    HR.factor[[ifeat]] <- summary(model,differentiation = 'MD')[seq(2,dim(summary(model))[1],2),4]
    lower.95CI[[ifeat]] <- summary(model,differentiation = 'MD')[seq(2,dim(summary(model))[1],2),6]
    upper.95CI[[ifeat]] <- summary(model,differentiation = 'MD')[seq(2,dim(summary(model))[1],2),7]
    
    low[[ifeat]] <- summary(model,differentiation = 'MD')[seq(2,dim(summary(model))[1],2),1]
    high[[ifeat]] <- summary(model,differentiation = 'MD')[seq(2,dim(summary(model))[1],2),2]
  } else {
    HR.factor[[ifeat]] <- summary(model)[seq(2,dim(summary(model))[1],2),4]
    lower.95CI[[ifeat]] <- summary(model)[seq(2,dim(summary(model))[1],2),6]
    upper.95CI[[ifeat]] <- summary(model)[seq(2,dim(summary(model))[1],2),7]
    
    low[[ifeat]] <- summary(model)[seq(2,dim(summary(model))[1],2),1]
    high[[ifeat]] <- summary(model)[seq(2,dim(summary(model))[1],2),2]
  }
  pval[[ifeat]] <- model$stats['Score P']  
  
  my.valid <- validate(model, B = 1000)
  c[[ifeat]] <- (1 + my.valid[1,5])/2
  
  # Calculate corrected log-rank p-value for a continuous feature
  if (!(feat.name[ifeat]%in%c('differentiation','histological.type','T.stage'))){
    # Load an instance of the multiple imputation datasets
    all.features <- complete(imp,1)

    # Remove the Qatari cases
    all.features <- all.features[c(1:78),]
    
    # Remove cases with met at diagnosis
    all.features <- all.features[all.features$time != 0 | is.na(all.features$time), ]
  
    all.features$histological.type <- factor(all.features$histological.type)
    all.features$T.stage <- factor(all.features$T.stage)
    all.features$differentiation <- factor(all.features$differentiation)
    all.features$met.status <- factor(all.features$met.status)
  
    corrected.log.rank.pval[[ifeat]] <- corrected.pval(unlist(all.features[feat.name[ifeat]]),all.features$time,all.features$event)  
  } else{
    corrected.log.rank.pval[[ifeat]] <- pval[[ifeat]]
  }
}

# Output
output.table <- data.frame(unlist(low),unlist(high),unlist(HR.factor),unlist(lower.95CI),unlist(upper.95CI),unlist(pval),unlist(corrected.log.rank.pval),unlist(c))
colnames(output.table) <- c('Q1','Q3','HR.factor','lower.95CI','upper.95CI','p.val','log-rank.p.val','c')
rownames(output.table) <- feat.name

# Display results
round(output.table,3)
```

# Multivariate Cox Proportional Hazards Regression Analysis
```{r multivariate survival analysis, eval = FALSE, tidy = TRUE, include = TRUE}
# Load libraries
library(survival)
library(mice)
library(rms)

# Clear the working space
rm(list = ls())

# Define a function to merge results from different multiple imputation datasets
merge.result <- function(onefeat){
  call <- match.call()
  using.Design <- FALSE
  stats.ok2average <- c("linear.predictors", "fitted.values", 
                        "stats", "means", "icoef", "scale", "center", "y.imputed")
  n.impute <- length(onefeat)
  for (i in 1:n.impute) {
    f <- onefeat[[i]]
    
    cof <- f$coef
    v <- do.call("vcov", c(list(object = f, intercepts = "all"), NULL))
    if (i == 1) {
      assign <- f$assign
      ns <- num.intercepts(f)
      ik <- coef.intercepts <- NULL
      if (ns > 0) {
        ik <- attr(v, "intercepts")
        if (length(ik)) {
          if (ik == "all") 
            ik <- 1:ns
          else if (ik == "none") 
            ik <- 0
          lenik <- length(ik)
          if (length(ik) == 1 && ik == 0) 
            lenik <- 0
          if (lenik != ns) {
            for (j in 1:length(assign)) 
              assign[[j]] <- assign[[j]] - (ns - lenik)
            coef.intercepts <- ik
          }
        }
      }
    }
    if (length(ik)) 
      cof <- c(cof[ik], cof[-(1:ns)])
    nvar0 <- length(cof)
    nvar <- nrow(v)
    if (nvar > nvar0) {
      cof <- c(cof, log(f$scale))
      names(cof) <- c(names(f$coef), if ((nvar - nvar0) == 1) "Log(scale)" else names(f$scale))
    }
    if (i == 1) {
      vavg <- 0 * v
      p <- length(cof)
      bar <- rep(0, p)
      vname <- names(cof)
      cov <- matrix(0, nrow = p, ncol = p, dimnames = list(vname, vname))
      astats <- NULL
      fitcomp <- names(f)[names(f) %in% stats.ok2average]
      if (length(fitcomp)) 
        for (ncomp in fitcomp) astats[[ncomp]] <- f[[ncomp]]
      if (inherits(f, "Design") | inherits(f, "rms")) {
        using.Design <- TRUE
        da <- f$Design
      }
    }
    vavg <- vavg + v
    bar <- bar + cof
    cof <- as.matrix(cof)
    cov <- cov + cof %*% t(cof)
    if (i > 1 && length(fitcomp)) 
      for (ncomp in fitcomp) astats[[ncomp]] <- astats[[ncomp]] + f[[ncomp]]  
  }
  
  vavg <- vavg/n.impute
  bar <- bar/n.impute
  bar <- as.matrix(bar)
  cov <- (cov - n.impute * bar %*% t(bar))/(n.impute - 1)
  U <- diag(vavg)
  B <- diag(cov)
  cov <- vavg + (n.impute + 1)/n.impute * cov
  r <- diag(cov)/diag(vavg)
  names(r) <- vname
  tau <- (1 + 1/n.impute) * B/U
  missingInfo <- tau/(1 + tau)
  dfmi <- (n.impute - 1) * ((1 + 1/tau)^2)
  if (length(fitcomp)) 
    for (ncomp in fitcomp) f[[ncomp]] <- astats[[ncomp]]/n.impute
  if (TRUE) {
    cat("\nVariance Inflation Factors Due to Imputation:\n\n")
    print(round(r, 2))
    cat("\nRate of Missing Information:\n\n")
    print(round(missingInfo, 2))
    cat("\nd.f. for t-distribution for Tests of Single Coefficients:\n\n")
    print(round(dfmi, 2))
    if (length(fitcomp)) {
      cat("\nThe following fit components were averaged over the", 
          n.impute, "model fits:\n\n")
      cat(" ", fitcomp, "\n\n")
    }
  }
  f$coefficients <- drop(bar)
  if (length(coef.intercepts)) 
    attr(f$coefficients, "intercepts") <- coef.intercepts
  attr(cov, "intercepts") <- ik
  f$var <- cov
  f$variance.inflation.impute <- r
  f$missingInfo <- missingInfo
  f$dfmi <- dfmi
  f$formula <- formula
  f$assign <- assign
  f$call <- call
  if (using.Design) 
    options(Design.attr = NULL)
  class(f) <- c("fit.mult.impute", class(f))
  f
}

# Set a seed for a random number generator for reproducibility
set.seed(7887)

# Load multiple imputation data
load('multiple.imputation.RData')

# Select features. Use restricted cubic spline (rcs) to estimate interpolate shapes of continuous variables.

# Automatically calculated features
feat <- c('rcs(CF.smooth.muscle.ratio,3)','rcs(CF.inflammation.ratio,3)',
          'rcs(CF.tumor.stroma.interface.ratio,3)','rcs(CF.tumor.ratio,3)',
          'rcs(CF.stroma.ratio,3)','rcs(CF.necrosis.ratio,3)','rcs(AP.smooth.muscle.ratio,3)',
          'rcs(AP.inflammation.ratio,3)','rcs(Morisita.index,3)',
          'rcs(stroma.tumor.ratio,3)','rcs(necrosis.tumor.ratio,3)',
          'rcs(CF.smooth.muscle.ratio,3) + rcs(CF.inflammation.ratio,3)' ) 

# Clinical features
feat2 <- c('differentiation','histological.type','T.stage')

for (ifeat in c(1:length(feat))){
  onefeat <- vector('list',100)
  for (i.impute in c(1:100)){
    # Load an instance of the multiple imputation datasets
    all.features <- complete(imp,i.impute)
    
    # Remove the Qatari cases
    all.features <- all.features[c(1:78),]
    
    # remove cases with met at diagnosis
    all.features <- all.features[all.features$time != 0 | is.na(all.features$time), ]
    
    all.features$met.status <- factor(all.features$met.status)
    all.features$histological.type <- factor(all.features$histological.type)
    all.features$T.stage <- factor(all.features$T.stage)
    all.features$differentiation <- factor(all.features$differentiation)
    
    # Survival data
    units(all.features$time) <- 'Year'  # set time unit
    
    # Set data distribution for cph
    dd <- datadist(all.features)
    options(datadist= 'dd', contrasts=c("contr.treatment", "contr.treatment"))
    
    
    # Fit a univariate cox proportional harzards model
    formu <- paste('Surv(time,event)~',paste(c(feat[ifeat],feat2),collapse = '+'),sep = '')
    onefeat[[i.impute]] <- tryCatch(cph(as.formula(formu), data = all.features, x=T, y=T,surv=T, time.inc = 0.1), 
                                    error = function(e){NULL}, warning = function(w){NULL}) # fit logistic regression
  }  # Loop through all multiple imputation datasets
  onefeat <- onefeat[!sapply(onefeat,is.null)]  # remove null model
  model <-  merge.result(onefeat) # merge model
  model$formula <- NULL
  
  if (feat[ifeat] == 'differentiation'){
    HR.factor <- summary(model,differentiation = 'MD')[seq(2,dim(summary(model))[1],2),4]
    lower.95CI <- summary(model,differentiation = 'MD')[seq(2,dim(summary(model))[1],2),6]
    upper.95CI <- summary(model,differentiation = 'MD')[seq(2,dim(summary(model))[1],2),7]
    
    low <- summary(model,differentiation = 'MD')[seq(2,dim(summary(model))[1],2),1]
    high <- summary(model,differentiation = 'MD')[seq(2,dim(summary(model))[1],2),2]
  } else {
    HR.factor <- summary(model)[seq(2,dim(summary(model))[1],2),4]
    lower.95CI <- summary(model)[seq(2,dim(summary(model))[1],2),6]
    upper.95CI <- summary(model)[seq(2,dim(summary(model))[1],2),7]
    
    low <- summary(model)[seq(2,dim(summary(model))[1],2),1]
    high <- summary(model)[seq(2,dim(summary(model))[1],2),2]
  }
  
  # Validate model on 1000 bootstraps
  my.valid <- validate(model, B = 1000)
  c <- (1 + my.valid[1,5])/2  # concordance (AUC)
  
  # Wald test
  pval <- anova(model)[,3]
  
  # Output
  if (feat[ifeat]%in%'rcs(CF.smooth.muscle.ratio,3) + rcs(CF.inflammation.ratio,3)'){
    output.table <- round(data.frame(low,high,HR.factor,lower.95CI,upper.95CI,pval[c(1,3,5,6,7)],c),3)
  }else{
    output.table <- round(data.frame(low,high,HR.factor,lower.95CI,upper.95CI,pval[c(1,3,4,5)],c),3)
  }
  # Display results
  round(output.table,3)
}

```
